# Supplementary material for: Data Integration–Possibilities of Molecular and Clinical Data Fusion on the Example of Thyroid Cancer Diagnostics
Source: Int J Mol Sci. 2022 Oct 6;23(19):11880. doi: 10.3390/ijms231911880 (PMC9569592; doi:10.3390/ijms231911880)
Supplement: Supplementary file 1 [file ijms-23-11880-s001.zip]

Archive with 1 entries (1 files):
- ijms-1875226-supplementary.pdf
